# Supplementary material for: Disaggregating Census Data for Population Mapping Using Random Forests with Remotely-Sensed and Ancillary Data
Source: PLoS One. 2015 Feb 17;10(2):e0107042. doi: 10.1371/journal.pone.0107042 (PMC4331277; doi:10.1371/journal.pone.0107042)
Supplement: S1 File — For each country we produce population maps for the year the census data were collected (e.g. Fig. 5). In addition, population maps are adjusted to match UN estimates of growth for rural and urban areas to produce estimated population maps for 2010 and 2015. These estimates are also adjusted to match UN total population estimates for each country. The methodology for making these adjustments is detailed by Linard et al. [17]. In addition to the population maps themselves, the algorithm self-documents by creating a metadata report. This report includes not only information on the covariates included in each country’s model but also the Random Forest fitting information. Last, the population map for the census data year is tiled and saved into a Google Earth KML/KMZ file for easy overlay on top of high-resolution imagery. Examples of the metadata reports and KMZ files are attached with this manuscript as for Cambodia (KHM), Vietnam (VNM) and Kenya (KEN). (ZIP) [file pone.0107042.s001.zip]

Archive with 6 entries (6 files):
- KEN_metadata.html
- KEN_popmap_v2b.kmz
- KHM_metadata.html
- KHM_popmap_v2b.kmz
- VNM_metadata.html
- VNM_popmap_v2b.kmz
