# Supplementary material for: Disaggregating Census Data for Population Mapping Using Random Forests with Remotely-Sensed and Ancillary Data
Source: PLoS One. 2015 Feb 17;10(2):e0107042. doi: 10.1371/journal.pone.0107042 (PMC4331277; doi:10.1371/journal.pone.0107042)
Supplement: S2 File — Though the randomForest package [29] provides the functionality to fit a model with an arbitrarily large number of covariates and observations (limited only by memory and disk space) a limiting feature of our approach is the time spent during the prediction phase. During testing with covariates from Kenya we found that decreasing the number of predictors from 44 to 16 during the final forest growing stage and using the reduced forest for prediction over millions of pixels can result in time reduction of 1–2% per predictor decreased. For a prediction running in parallel, with a country the size of Kenya, on a standard dual core laptop or desktop processor running at 2.5 GHz this can reduce prediction times by as much as five hours. This increase in efficiency comes with little to no trade-off in out-of-bag prediction accuracy. In practice model estimates are performed on a multi-core machine and run in parallel fashion over more than two cores, with the entire process running from data pre-processing to completion on the order of hours to as much as a day for very large countries. The data reduction method is attached, packaged as an R code snippet with included data and covariates shapefile to reproduce the method described. In the attached source code please assume that y_data is a vector containing log transformed population densities for each census unit in the data set. Also assume that x_data is a data.frame containing a row for each census unit and columns for each aggregated covariate (continuous measurements like distances or proportions are averaged, while categorical covariates are mode aggregated). The sample shapefile provided includes covariate data aggregated for Cambodia and the compressed R data frame files (for x_data and y_data) used with the included code snippet will recreate the Random Forest model estimation used for the final Cambodia maps presented in the paper are attached. All of the initial tuning parameters are estimated as a simple funct [file pone.0107042.s002.zip]

Archive with 7 entries (7 files):
- census_covariates.dbf
- census_covariates.prj
- census_covariates.shp
- census_covariates.shx
- x_data.RData
- y_data.RData
- RF Complexity Reduction Algorithm.r
